# Supplementary material for: The Effect of Foliar Spraying of Different Selenium Fertilizers on the Growth, Yield, and Quality of Garlic (Allium sativum L.)
Source: Plants (Basel). 2025 Aug 12;14(16):2505. doi: 10.3390/plants14162505 (PMC12389049; doi:10.3390/plants14162505)
Supplement: Supplementary file 1 [file plants-14-02505-s001.zip]

Archive with 6 entries (6 files):
- Table S1 a┬ value.xlsx
- Table S2 Correlation matrix.xlsx
- Table S3 Microwave Digestion Temperature Rise Program.pdf
- Table S4 Principal component coefficients, contribution rates and principal component load matrices of different treatments..pdf
- Table S5 PCA analysis data.xlsx
- Table S6 Weather Conditions from February to May 2022-2023.pdf
