# Supplementary material for: The Effect of Foliar Spraying of Different Selenium Fertilizers on the Growth, Yield, and Quality of Garlic (Allium sativum L.)
Source: Plants (Basel). 2025 Aug 12;14(16):2505. doi: 10.3390/plants14162505 (PMC12389049; doi:10.3390/plants14162505)
Supplement: Supplementary file 1 [file plants-14-02505-s001.zip › Table S1 a┬ value.xlsx]

## Sheet: Sheet1
Fresh weight	Dry weight	Plant height	Plant width	Leaf length	Leaf width	Number of functional leaves per plant	Height of above-ground pseudostem	Thickness of above-ground pseudostem	Bulb height	Bulb width	Single bulb weight	Allicin	Vc	TSS	TSP	Selenium content in leaves	Selenium content in bulbs
1	1	1	1	1	1	1	1	1	1	1	1	1	1	1	1	1	1
1.04	1.1	1.05	1.22	1.1	1.11	1.03	1.12	1.27	1.07	1.09	1.14	1.12	1.08	1.12	1.07	25	29
0.97	1.06	0.96	1.11	1.09	1.14	1.02	1.07	1.12	1.01	1.05	1.05	1.08	1.06	1.1	1.05	14.5	16
1.11	1.13	1.08	1.19	1.16	1.1	1.04	1.11	1.21	1.04	1.08	1.11	1.05	1.02	1.1	1.04	14.5	12
1.05	1.11	1.09	1.22	1.17	1.13	1.02	1.05	1.2	1.01	1.06	1.13	1.03	1.01	1.08	1.02	7.5	9
1.07	1.11	1.08	1.18	1.1	1.08	1.01	1.08	1.16	1.01	1.07	1.11	1.03	0.99	1.06	1.04	5.5	5
1.07	1.11	1.12	1.21	1.16	1.05	1.02	1.09	1.21	1.04	1.11	1.12	1.03	0.99	1.07	1.01	4	4
1.1	1.12	1.07	1.24	1.18	1.16	1.05	1.13	1.22	1.04	1.09	1.1	1.07	0.97	1.13	1.06	11	10
1.03	1.08	1.01	1.08	1.04	1.02	1	1.09	1.28	1.03	1.08	1.08	1.09	1	1.1	1.04	10.5	9
1.12	1.15	1.04	1.11	1.13	1.05	1.01	1.11	1.16	1.05	1.11	1.14	1.05	0.97	1.1	1.02	9	9
1.12	1.15	1.08	1.18	1.17	1.09	1	1.08	1.26	1.04	1.08	1.14	1.05	0.99	1.08	1.02	6.5	8
1.18	1.19	1.04	1.15	1.17	1.09	1.01	1.09	1.2	1.02	1.07	1.18	1.01	1.01	1.03	1.01	4	5
1.15	1.15	1.07	1.14	1.17	1.05	1.01	1.08	1.27	1.03	1.07	1.15	1.01	1.01	1.02	1.01	3	3
