# Supplementary material for: The Effect of Foliar Spraying of Different Selenium Fertilizers on the Growth, Yield, and Quality of Garlic (Allium sativum L.)
Source: Plants (Basel). 2025 Aug 12;14(16):2505. doi: 10.3390/plants14162505 (PMC12389049; doi:10.3390/plants14162505)
Supplement: Supplementary file 1 [file plants-14-02505-s001.zip › Table S2 Correlation matrix.xlsx]

## Sheet: Sheet1
																		Correlation matrix
											Fresh weight	Dry weight	Plant height	Plant width	Leaf length	Leaf width	Number of functional leaves per plant	Height of above-ground pseudostem	Thickness of above-ground pseudostem	Bulb height	Bulb width	Single bulb weight	Allicin	Vc	TSS	TSP	Selenium content in leaves	Selenium content in bulbs
										Fresh weight	1
										Dry weight	0.908	1
										Plant height	0.526	0.516	1
										Plant width	0.332	0.532	0.732	1
										Leaf length	0.721	0.827	0.685	0.773	1
										Leaf width	0.023	0.269	0.119	0.71	0.557	1
										Number of functional leaves per plant	0.046	0.123	0.278	0.671	0.449	0.719	1
										Height of above-ground pseudostem	0.436	0.607	0.309	0.632	0.52	0.439	0.595	1
										Thickness of above-ground pseudostem	0.449	0.619	0.454	0.597	0.532	0.227	0.189	0.681	1
										Bulb height	0.313	0.411	0.326	0.471	0.329	0.136	0.385	0.792	0.636	1
										Bulb width	0.456	0.652	0.532	0.624	0.577	0.206	0.335	0.859	0.693	0.771	1
										Single bulb weight	0.803	0.939	0.579	0.613	0.774	0.251	0.099	0.577	0.696	0.499	0.671	1
										Allicin	-0.381	-0.122	-0.25	0.267	-0.147	0.383	0.371	0.576	0.432	0.597	0.391	-0.028	1
										Vc	-0.421	-0.239	-0.379	0.05	-0.209	0.289	0.171	0.003	0.08	0.134	-0.204	-0.059	0.485	1
										TSS	-0.178	0.099	0.047	0.526	0.202	0.591	0.609	0.722	0.432	0.596	0.603	0.108	0.856	0.153	1
										TSP	-0.309	-0.089	-0.152	0.433	-0.034	0.614	0.623	0.614	0.329	0.433	0.288	-0.041	0.873	0.451	0.815	1
										Selenium content in leaves	-0.297	-0.057	-0.183	0.36	-0.041	0.5	0.547	0.567	0.343	0.611	0.311	0.061	0.902	0.678	0.78	0.869	1
										Selenium content in bulbs	-0.307	-0.051	-0.191	0.364	-0.032	0.512	0.465	0.491	0.324	0.594	0.268	0.11	0.871	0.744	0.708	0.813	0.977	1
