# Supplementary material for: The Effect of Foliar Spraying of Different Selenium Fertilizers on the Growth, Yield, and Quality of Garlic (Allium sativum L.)
Source: Plants (Basel). 2025 Aug 12;14(16):2505. doi: 10.3390/plants14162505 (PMC12389049; doi:10.3390/plants14162505)
Supplement: Supplementary file 1 [file plants-14-02505-s001.zip › Table S5 PCA analysis data.xlsx]

## Sheet: Sheet1
tabular results
	PC summary	PC1	PC2	PC3	PC4	PC5	PC6	PC7	PC8	PC9	PC10	PC11	PC12
	Eigenvalue	7.988	5.221	1.648	1.163	0.7201	0.5143	0.2981	0.1835	0.158	0.0641	0.03266	0.009433
	Proportion of variance	0.4438	0.2901	0.0915	0.0646	0.04	0.0286	0.0166	0.0102	0.0088	0.0036	0.0018	0.0005
	Cumulative proportion of variance	0.4438	0.7339	0.8254	0.89	0.93	0.9586	0.9751	0.9853	0.9941	0.9977	0.9995	1
	Component selection	Selected	Selected
PCA Eigenvalue (from data)		Mean
	PC1	7.98814
	PC2	5.22132
	PC3	1.64751
	PC4	1.1628
	PC5	0.720085
	PC6	0.514339
	PC7	0.298072
	PC8	0.183544
	PC9	0.157995
	PC10	0.0640995
	PC11	0.0326596
	PC12	0.0094334
Proportion of Eigenvalue
		Individual %	Cumulative %
	PC1	44.3786	44.3786
	PC2	29.0074	73.3859
	PC3	9.15284	82.5388
	PC4	6.45998	88.9987
	PC5	4.00047	92.9992
	PC6	2.85744	95.8566
	PC7	1.65596	97.5126
	PC8	1.01969	98.5323
	PC9	0.877747	99.41
	PC10	0.356108	99.7662
	PC11	0.181442	99.9476
	PC12	0.0524078	100
Loadings
	Var	PC1	PC2
	FW	0.318596147251486	-0.849795
	DW	0.565084665703637	-0.729334
	PH	0.405921663284209	-0.667605
	PW	0.820606779607826	-0.24503
	LL	0.612390515161495	-0.657634
	LW	0.64213034758988	0.174573149929031
	NFLPP	0.668037278173883	0.183553111106619
	HAP	0.912181489158671	-0.0856088
	TAP	0.741903362970692	-0.26219
	BH	0.788943814758422	-0.000138704
	BW	0.794177253089971	-0.326876
	SBW	0.620673255481232	-0.645735
	Allicin	0.646784037717874	0.684734663149346
	Vc	0.21010606159695	0.642645120753915
	TSS	0.788307140632971	0.417863519523791
	TSP	0.677331846583637	0.643027652575179
	SCL	0.697696817206071	0.674721221712153
	SCB	0.667218014226271	0.663149033726718
PC scores
	PC1	PC2
	-7.56375	1.77621
	4.50226	3.6068
	-0.796834	4.28447
	2.05411	0.0911781
	-0.139488	-0.617407
	-0.983473	-0.557832
	0.304929	-1.98047
	3.22143	0.114607
	-0.737679	1.7991
	0.628311	-1.12977
	0.641114	-1.7362
	-0.370692	-2.88287
	-0.76024	-2.76781
